# Supplementary material for: Integrating genome annotation and QTL position to identify candidate genes for productivity, architecture and water-use efficiency in Populus spp
Source: BMC Plant Biol. 2012 Sep 26;12:173. doi: 10.1186/1471-2229-12-173 (PMC3520807; doi:10.1186/1471-2229-12-173)
Supplement: Additional file 5 — Results of GO term enrichment analysis for all traits. [file 1471-2229-12-173-S5.xlsx]

## Sheet: Height1
ID	Ontology	Description	Pop.total	Pop.term	Study.total	Study.term	p
GO:0015114	molecular function	phosphate ion transmembrane transporter activity	35467	31	5217	15	9.150250785348589E-6
GO:0035435	biological process	phosphate ion transmembrane transport	35467	31	5217	15	9.150250785348589E-6
GO:0009404	biological process	toxin metabolic process	35467	93	5217	29	4.295477525111166E-5
GO:0009407	biological process	toxin catabolic process	35467	93	5217	29	4.295477525111166E-5
GO:0004364	molecular function	glutathione transferase activity	35467	96	5217	29	8.168044909437234E-5
GO:0006935	biological process	chemotaxis	35467	26	5217	12	1.2943259819059853E-4
GO:0010183	biological process	pollen tube guidance	35467	26	5217	12	1.2943259819059853E-4
GO:0042330	biological process	taxis	35467	26	5217	12	1.2943259819059853E-4
GO:0050918	biological process	positive chemotaxis	35467	26	5217	12	1.2943259819059853E-4
GO:0006817	biological process	phosphate ion transport	35467	43	5217	16	2.3395225984720013E-4
GO:0040011	biological process	locomotion	35467	32	5217	13	3.274651296929787E-4
GO:0008825	molecular function	cyclopropane-fatty-acyl-phospholipid synthase activity	35467	6	5217	5	3.6197674490885185E-4
GO:0016110	biological process	tetraterpenoid catabolic process	35467	15	5217	8	5.303691148252851E-4
GO:0016118	biological process	carotenoid catabolic process	35467	15	5217	8	5.303691148252851E-4
GO:0016121	biological process	carotene catabolic process	35467	15	5217	8	5.303691148252851E-4
GO:0016124	biological process	xanthophyll catabolic process	35467	15	5217	8	5.303691148252851E-4
GO:0046247	biological process	terpene catabolic process	35467	15	5217	8	5.303691148252851E-4
GO:0004867	molecular function	serine-type endopeptidase inhibitor activity	35467	40	5217	14	0.0011478555119088854
GO:0016045	biological process	detection of bacterium	35467	32	5217	12	0.0012840728847228085
GO:0016641	molecular function	oxidoreductase activity, acting on the CH-NH2 group of donors, oxygen as acceptor	35467	41	5217	14	0.0015096636654173537
GO:0045486	molecular function	naringenin 3-dioxygenase activity	35467	5	5217	4	0.002063457806803305
GO:0009581	biological process	detection of external stimulus	35467	77	5217	21	0.0030548975817593724
GO:0000372	biological process	Group I intron splicing	35467	3	5217	3	0.003181091076242244
GO:0000376	biological process	RNA splicing, via transesterification reactions with guanosine as nucleophile	35467	3	5217	3	0.003181091076242244
GO:0016115	biological process	terpenoid catabolic process	35467	27	5217	10	0.0035787651583280445
GO:0010436	molecular function	carotenoid dioxygenase activity	35467	19	5217	8	0.0035963766944723556
GO:0045549	molecular function	9-cis-epoxycarotenoid dioxygenase activity	35467	19	5217	8	0.0035963766944723556
GO:0000373	biological process	Group II intron splicing	35467	12	5217	6	0.004190573601115789
GO:0042775	biological process	mitochondrial ATP synthesis coupled electron transport	35467	24	5217	9	0.005131327292010794
GO:0009922	molecular function	fatty acid elongase activity	35467	9	5217	5	0.005153950256650547
GO:0016122	biological process	xanthophyll metabolic process	35467	34	5217	11	0.007469322552165193
GO:0016763	molecular function	transferase activity, transferring pentosyl groups	35467	58	5217	16	0.00805123680170496
GO:0009595	biological process	detection of biotic stimulus	35467	39	5217	12	0.00825901991918571
GO:0003697	molecular function	single-stranded DNA binding	35467	30	5217	10	0.008397343455393268

## Sheet: Height2
ID	Ontology	Description	Pop.total	Pop.term	Study.total	Study.term	p
GO:0080045	molecular function	quercetin 3'-O-glucosyltransferase activity	35467	19	3445	11	2.5759757417423904E-7
GO:0080043	molecular function	quercetin 3-O-glucosyltransferase activity	35467	81	3445	23	1.6891195306989936E-6
GO:0006935	biological process	chemotaxis	35467	26	3445	11	1.3808080523229967E-5
GO:0010183	biological process	pollen tube guidance	35467	26	3445	11	1.3808080523229967E-5
GO:0042330	biological process	taxis	35467	26	3445	11	1.3808080523229967E-5
GO:0050918	biological process	positive chemotaxis	35467	26	3445	11	1.3808080523229967E-5
GO:0040011	biological process	locomotion	35467	32	3445	12	2.4333551821752036E-5
GO:0080046	molecular function	quercetin 4'-O-glucosyltransferase activity	35467	29	3445	11	4.694094578370804E-5
GO:0008825	molecular function	cyclopropane-fatty-acyl-phospholipid synthase activity	35467	6	3445	5	4.755854536288437E-5
GO:0005388	molecular function	calcium-transporting ATPase activity	35467	40	3445	12	2.881044533865546E-4
GO:0004364	molecular function	glutathione transferase activity	35467	96	3445	21	3.033365510046448E-4
GO:0048868	biological process	pollen tube development	35467	145	3445	28	3.174304769498108E-4
GO:0007167	biological process	enzyme linked receptor protein signaling pathway	35467	337	3445	53	3.1945754784634087E-4
GO:0007169	biological process	transmembrane receptor protein tyrosine kinase signaling pathway	35467	337	3445	53	3.1945754784634087E-4
GO:0035251	molecular function	UDP-glucosyltransferase activity	35467	207	3445	36	4.226388093687588E-4
GO:0009860	biological process	pollen tube growth	35467	112	3445	23	4.2448435511371587E-4
GO:0030145	molecular function	manganese ion binding	35467	72	3445	17	4.333397536374398E-4
GO:0047213	molecular function	anthocyanidin 3-O-glucosyltransferase activity	35467	12	3445	6	4.604021707680246E-4
GO:0009404	biological process	toxin metabolic process	35467	93	3445	20	5.273320909364985E-4
GO:0009407	biological process	toxin catabolic process	35467	93	3445	20	5.273320909364985E-4
GO:0080044	molecular function	quercetin 7-O-glucosyltransferase activity	35467	61	3445	15	5.845886969931735E-4
GO:0042176	biological process	regulation of protein catabolic process	35467	17	3445	7	6.542823774273478E-4
GO:0048588	biological process	developmental cell growth	35467	152	3445	28	6.978421562421726E-4
GO:0009932	biological process	cell tip growth	35467	138	3445	26	7.505643069055329E-4
GO:0030089	cellular component	phycobilisome	35467	13	3445	6	7.847867557518797E-4
GO:0010218	biological process	response to far red light	35467	78	3445	17	0.001143844463691776
GO:0005516	molecular function	calmodulin binding	35467	281	3445	43	0.0019036090849962805
GO:0004312	molecular function	fatty acid synthase activity	35467	37	3445	10	0.00219975937672234
GO:0010496	biological process	intercellular transport	35467	11	3445	5	0.002410678048155767
GO:0010497	biological process	plasmodesmata-mediated intercellular transport	35467	11	3445	5	0.002410678048155767
GO:2000033	biological process	regulation of seed dormancy process	35467	26	3445	8	0.00247174029969443
GO:0005911	cellular component	cell-cell junction	35467	21	3445	7	0.0027625449701911453
GO:0008131	molecular function	primary amine oxidase activity	35467	27	3445	8	0.0032170127724519475
GO:0010187	biological process	negative regulation of seed germination	35467	39	3445	10	0.003355529312664053
GO:0051241	biological process	negative regulation of multicellular organismal process	35467	39	3445	10	0.003355529312664053
GO:0032890	biological process	regulation of organic acid transport	35467	12	3445	5	0.0038037322461679725
GO:0032973	biological process	amino acid export	35467	12	3445	5	0.0038037322461679725
GO:0051952	biological process	regulation of amine transport	35467	12	3445	5	0.0038037322461679725
GO:0051955	biological process	regulation of amino acid transport	35467	12	3445	5	0.0038037322461679725
GO:0080143	biological process	regulation of amino acid export	35467	12	3445	5	0.0038037322461679725
GO:0044445	cellular component	cytosolic part	35467	463	3445	63	0.004004003375914244
GO:0010109	biological process	regulation of photosynthesis	35467	34	3445	9	0.004209998827406327
GO:0045493	biological process	xylan catabolic process	35467	8	3445	4	0.004511048934493422
GO:0046556	molecular function	alpha-N-arabinofuranosidase activity	35467	8	3445	4	0.004511048934493422
GO:2000889	biological process	cellodextrin metabolic process	35467	8	3445	4	0.004511048934493422
GO:0030054	cellular component	cell junction	35467	23	3445	7	0.004899253346760603
GO:0016641	molecular function	oxidoreductase activity, acting on the CH-NH2 group of donors, oxygen as acceptor	35467	41	3445	10	0.004947757544726524
GO:0016109	biological process	tetraterpenoid biosynthetic process	35467	48	3445	11	0.005451222791606693
GO:0016117	biological process	carotenoid biosynthetic process	35467	48	3445	11	0.005451222791606693
GO:0030076	cellular component	light-harvesting complex	35467	48	3445	11	0.005451222791606693
GO:0010359	biological process	regulation of anion channel activity	35467	18	3445	6	0.005546165338313144
GO:0055044	cellular component	symplast	35467	18	3445	6	0.005546165338313144
GO:0016840	molecular function	carbon-nitrogen lyase activity	35467	26	3445	8	0.006337044826040795
GO:0071704	biological process	organic substance metabolic process	35467	43	3445	10	0.007078593457479172
GO:0032412	biological process	regulation of ion transmembrane transporter activity	35467	19	3445	6	0.007448663910593234
GO:0006885	biological process	regulation of pH	35467	9	3445	4	0.00749860237358491
GO:0004161	molecular function	dimethylallyltranstransferase activity	35467	5	3445	3	0.007875618035035978
GO:0008216	biological process	spermidine metabolic process	35467	5	3445	3	0.007875618035035978
GO:0008295	biological process	spermidine biosynthetic process	35467	5	3445	3	0.007875618035035978
GO:0045703	molecular function	ketoreductase activity	35467	5	3445	3	0.007875618035035978
GO:2000034	biological process	regulation of seed maturation	35467	31	3445	8	0.00805526527612952
GO:0042392	molecular function	sphingosine-1-phosphate phosphatase activity	35467	2	3445	2	0.0094322587140088
GO:0043434	biological process	response to peptide hormone stimulus	35467	2	3445	2	0.0094322587140088
GO:0045435	molecular function	lycopene epsilon cyclase activity	35467	2	3445	2	0.0094322587140088
GO:0047884	molecular function	FAD diphosphatase activity	35467	2	3445	2	0.0094322587140088
GO:0060416	biological process	response to growth hormone stimulus	35467	2	3445	2	0.0094322587140088

## Sheet: Circum1
ID	Ontology	Description	Pop.total	Pop.term	Study.total	Study.term	p
GO:0010023	biological process	proanthocyanidin biosynthetic process	35467	14	4601	7	9.155238284174944E-4
GO:0005375	molecular function	copper ion transmembrane transporter activity	35467	27	4601	10	0.0013725920845327943
GO:0035434	biological process	copper ion transmembrane transport	35467	27	4601	10	0.0013725920845327943
GO:0015692	biological process	lead ion transport	35467	15	4601	7	0.0015249283979932385
GO:0016110	biological process	tetraterpenoid catabolic process	35467	15	4601	7	0.0015249283979932385
GO:0016118	biological process	carotenoid catabolic process	35467	15	4601	7	0.0015249283979932385
GO:0016121	biological process	carotene catabolic process	35467	15	4601	7	0.0015249283979932385
GO:0016124	biological process	xanthophyll catabolic process	35467	15	4601	7	0.0015249283979932385
GO:0046247	biological process	terpene catabolic process	35467	15	4601	7	0.0015249283979932385
GO:0016045	biological process	detection of bacterium	35467	32	4601	11	0.0016218816996014847
GO:0000372	biological process	Group I intron splicing	35467	3	4601	3	0.002181910064971326
GO:0000376	biological process	RNA splicing, via transesterification reactions with guanosine as nucleophile	35467	3	4601	3	0.002181910064971326
GO:0004843	molecular function	ubiquitin-specific protease activity	35467	38	4601	12	0.0023121030552280108
GO:0016620	molecular function	oxidoreductase activity, acting on the aldehyde or oxo group of donors, NAD or NADP as acceptor	35467	85	4601	21	0.002392743529602991
GO:0016122	biological process	xanthophyll metabolic process	35467	34	4601	11	0.002811406244209987
GO:0005529	molecular function	sugar binding	35467	316	4601	58	0.0038991586281895176
GO:0016115	biological process	terpenoid catabolic process	35467	27	4601	9	0.005359907719078273
GO:0043090	biological process	amino acid import	35467	14	4601	6	0.005617421588150571
GO:0046864	biological process	isoprenoid transport	35467	14	4601	6	0.005617421588150571
GO:0046865	biological process	terpenoid transport	35467	14	4601	6	0.005617421588150571
GO:0080168	biological process	abscisic acid transport	35467	14	4601	6	0.005617421588150571
GO:0004180	molecular function	carboxypeptidase activity	35467	69	4601	17	0.006111847662519891
GO:0016903	molecular function	oxidoreductase activity, acting on the aldehyde or oxo group of donors	35467	110	4601	24	0.006843496814366309
GO:0015662	molecular function	ATPase activity, coupled to transmembrane movement of ions, phosphorylative mechanism	35467	87	4601	20	0.007121677530054046
GO:0032886	biological process	regulation of microtubule-based process	35467	7	4601	4	0.007141204498745918
GO:0070507	biological process	regulation of microtubule cytoskeleton organization	35467	7	4601	4	0.007141204498745918
GO:0010436	molecular function	carotenoid dioxygenase activity	35467	19	4601	7	0.007458673568029828
GO:0045549	molecular function	9-cis-epoxycarotenoid dioxygenase activity	35467	19	4601	7	0.007458673568029828
GO:0010210	molecular function	IAA-Phe conjugate hydrolase activity	35467	4	4601	3	0.007878969285464391
GO:0010211	molecular function	IAA-Leu conjugate hydrolase activity	35467	4	4601	3	0.007878969285464391
GO:0016002	molecular function	sulfite reductase activity	35467	4	4601	3	0.007878969285464391
GO:0016673	molecular function	oxidoreductase activity, acting on a sulfur group of donors, iron-sulfur protein as acceptor	35467	4	4601	3	0.007878969285464391
GO:0019419	biological process	sulfate reduction	35467	4	4601	3	0.007878969285464391
GO:0050311	molecular function	sulfite reductase (ferredoxin) activity	35467	4	4601	3	0.007878969285464391
GO:0010178	molecular function	IAA-amino acid conjugate hydrolase activity	35467	11	4601	5	0.008588832807380797
GO:0009595	biological process	detection of biotic stimulus	35467	39	4601	11	0.008928357779381458

## Sheet: Circum2
ID	Ontology	Description	Pop.total	Pop.term	Study.total	Study.term	p
GO:0000975	molecular function	regulatory region DNA binding	35467	2475	3054	266	7.868433968917426E-5
GO:0000976	molecular function	transcription regulatory region sequence-specific DNA binding	35467	2475	3054	266	7.868433968917426E-5
GO:0001067	molecular function	regulatory region nucleic acid binding	35467	2475	3054	266	7.868433968917426E-5
GO:0001071	molecular function	nucleic acid binding transcription factor activity	35467	2475	3054	266	7.868433968917426E-5
GO:0003700	molecular function	sequence-specific DNA binding transcription factor activity	35467	2475	3054	266	7.868433968917426E-5
GO:0044212	molecular function	transcription regulatory region DNA binding	35467	2475	3054	266	7.868433968917426E-5
GO:0031540	biological process	regulation of anthocyanin biosynthetic process	35467	25	3054	9	1.465008508925341E-4
GO:0045486	molecular function	naringenin 3-dioxygenase activity	35467	5	3054	4	2.555108128792192E-4
GO:0009415	biological process	response to water	35467	440	3054	59	4.6349331169008665E-4
GO:0031537	biological process	regulation of anthocyanin metabolic process	35467	35	3054	10	5.424979666146954E-4
GO:0009718	biological process	anthocyanin biosynthetic process	35467	48	3054	12	5.997808513303674E-4
GO:0050284	molecular function	sinapate 1-glucosyltransferase activity	35467	3	3054	3	6.378869795083048E-4
GO:0080032	molecular function	methyl jasmonate esterase activity	35467	14	3054	6	6.631428911194956E-4
GO:0005672	cellular component	transcription factor TFIIA complex	35467	6	3054	4	7.139530136426258E-4
GO:0010224	biological process	response to UV-B	35467	84	3054	17	7.181542794954107E-4
GO:0009962	biological process	regulation of flavonoid biosynthetic process	35467	56	3054	13	7.734719552261204E-4
GO:0043565	molecular function	sequence-specific DNA binding	35467	2509	3054	273	0.001076467294496632
GO:0004560	molecular function	alpha-L-fucosidase activity	35467	11	3054	5	0.0013994442387178247
GO:0015928	molecular function	fucosidase activity	35467	11	3054	5	0.0013994442387178247
GO:0009513	cellular component	etioplast	35467	7	3054	4	0.0015519762036164454
GO:0000213	molecular function	tRNA-intron endonuclease activity	35467	4	3054	3	0.0023869139363692105
GO:0004108	molecular function	citrate (Si)-synthase activity	35467	4	3054	3	0.0023869139363692105
GO:0004146	molecular function	dihydrofolate reductase activity	35467	4	3054	3	0.0023869139363692105
GO:0004799	molecular function	thymidylate synthase activity	35467	4	3054	3	0.0023869139363692105
GO:0042083	molecular function	5,10-methylenetetrahydrofolate-dependent methyltransferase activity	35467	4	3054	3	0.0023869139363692105
GO:0071771	molecular function	aldehyde decarbonylase activity	35467	4	3054	3	0.0023869139363692105
GO:0015114	molecular function	phosphate ion transmembrane transporter activity	35467	31	3054	8	0.003893951169795727
GO:0035435	biological process	phosphate ion transmembrane transport	35467	31	3054	8	0.003893951169795727
GO:0046185	biological process	aldehyde catabolic process	35467	9	3054	4	0.004852545091101342
GO:0004549	molecular function	tRNA-specific ribonuclease activity	35467	14	3054	5	0.004869917281332779
GO:0005100	molecular function	Rho GTPase activator activity	35467	14	3054	5	0.004869917281332779
GO:0007266	biological process	Rho protein signal transduction	35467	14	3054	5	0.004869917281332779
GO:0032319	biological process	regulation of Rho GTPase activity	35467	14	3054	5	0.004869917281332779
GO:0032321	biological process	positive regulation of Rho GTPase activity	35467	14	3054	5	0.004869917281332779
GO:0035023	biological process	regulation of Rho protein signal transduction	35467	14	3054	5	0.004869917281332779
GO:0009414	biological process	response to water deprivation	35467	437	3054	58	0.004912099035162591
GO:0010025	biological process	wax biosynthetic process	35467	26	3054	7	0.005296445911403847
GO:0042800	molecular function	histone methyltransferase activity (H3-K4 specific)	35467	5	3054	3	0.005584018621688508
GO:0004806	molecular function	triglyceride lipase activity	35467	70	3054	13	0.006282332501381778
GO:0008270	molecular function	zinc ion binding	35467	1875	3054	192	0.006399912125294161
GO:0004485	molecular function	methylcrotonoyl-CoA carboxylase activity	35467	2	3054	2	0.007412405546299436
GO:0006107	biological process	oxaloacetate metabolic process	35467	10	3054	4	0.007539886031793689
GO:0006530	biological process	asparagine catabolic process	35467	10	3054	4	0.007539886031793689
GO:0006531	biological process	aspartate metabolic process	35467	10	3054	4	0.007539886031793689
GO:0006533	biological process	aspartate catabolic process	35467	10	3054	4	0.007539886031793689
GO:0019465	biological process	aspartate transamidation	35467	10	3054	4	0.007539886031793689
GO:0019554	biological process	glutamate catabolic process to oxaloacetate	35467	10	3054	4	0.007539886031793689
GO:0008327	molecular function	methyl-CpG binding	35467	22	3054	6	0.009048981851233122

## Sheet: deltaH
ID	Ontology	Description	Pop.total	Pop.term	Study.total	Study.term	p
GO:0080045	molecular function	quercetin 3'-O-glucosyltransferase activity	35467	19	2552	11	1.1525412596392543E-8
GO:0080046	molecular function	quercetin 4'-O-glucosyltransferase activity	35467	29	2552	11	2.685707089237985E-6
GO:0080044	molecular function	quercetin 7-O-glucosyltransferase activity	35467	61	2552	15	2.04032577623988E-5
GO:0004040	molecular function	amidase activity	35467	19	2552	8	2.6123030389382665E-5
GO:0080043	molecular function	quercetin 3-O-glucosyltransferase activity	35467	81	2552	17	5.351545712005333E-5
GO:0018865	biological process	acrylonitrile metabolic process	35467	12	2552	6	8.723974532984078E-5
GO:0019256	biological process	acrylonitrile catabolic process	35467	12	2552	6	8.723974532984078E-5
GO:0019330	biological process	aldoxime metabolic process	35467	12	2552	6	8.723974532984078E-5
GO:0050898	biological process	nitrile metabolic process	35467	12	2552	6	8.723974532984078E-5
GO:0050899	biological process	nitrile catabolic process	35467	12	2552	6	8.723974532984078E-5
GO:0004675	molecular function	transmembrane receptor protein serine/threonine kinase activity	35467	69	2552	15	9.492674880965346E-5
GO:0019199	molecular function	transmembrane receptor protein kinase activity	35467	93	2552	18	9.994061214586824E-5
GO:0042176	biological process	regulation of protein catabolic process	35467	17	2552	7	1.0108271478780125E-4
GO:0035251	molecular function	UDP-glucosyltransferase activity	35467	207	2552	30	1.9585318607599566E-4
GO:2000034	biological process	regulation of seed maturation	35467	31	2552	9	2.3976591123969472E-4
GO:0019829	molecular function	cation-transporting ATPase activity	35467	70	2552	14	4.0295223448070865E-4
GO:0080050	biological process	regulation of seed development	35467	34	2552	9	5.124861435242004E-4
GO:0015020	molecular function	glucuronosyltransferase activity	35467	80	2552	15	5.257110214142557E-4
GO:0007167	biological process	enzyme linked receptor protein signaling pathway	35467	337	2552	41	7.071828456686536E-4
GO:0007169	biological process	transmembrane receptor protein tyrosine kinase signaling pathway	35467	337	2552	41	7.071828456686536E-4
GO:0010359	biological process	regulation of anion channel activity	35467	18	2552	6	0.0012029624585832024
GO:0010218	biological process	response to far red light	35467	78	2552	14	0.0012437601579046507
GO:0005388	molecular function	calcium-transporting ATPase activity	35467	40	2552	10	0.0014904293687684296
GO:0010187	biological process	negative regulation of seed germination	35467	39	2552	9	0.0014939288518746585
GO:0051241	biological process	negative regulation of multicellular organismal process	35467	39	2552	9	0.0014939288518746585
GO:0030089	cellular component	phycobilisome	35467	13	2552	5	0.0015145075202472832
GO:0010029	biological process	regulation of seed germination	35467	80	2552	14	0.0016014371306802156
GO:0032412	biological process	regulation of ion transmembrane transporter activity	35467	19	2552	6	0.0016518416451178901
GO:0042178	biological process	xenobiotic catabolic process	35467	20	2552	6	0.0022172804305376943
GO:0007166	biological process	cell surface receptor signaling pathway	35467	379	2552	42	0.003648703654071661
GO:0010431	biological process	seed maturation	35467	61	2552	11	0.003847354643430264
GO:0005365	molecular function	myo-inositol transmembrane transporter activity	35467	16	2552	5	0.0042852213552118535
GO:0015798	biological process	myo-inositol transport	35467	16	2552	5	0.0042852213552118535
GO:0042299	molecular function	lupeol synthase activity	35467	2	2552	2	0.005175525634439168
GO:0080013	molecular function	(E,E)-geranyllinalool synthase activity	35467	2	2552	2	0.005175525634439168
GO:0009937	biological process	regulation of gibberellic acid mediated signaling pathway	35467	47	2552	9	0.005717156418214823
GO:0015864	biological process	pyrimidine nucleoside transport	35467	6	2552	3	0.0063067835246268435
GO:0010162	biological process	seed dormancy process	35467	48	2552	9	0.006596541550920563
GO:0022611	biological process	dormancy process	35467	48	2552	9	0.006596541550920563
GO:0015166	molecular function	polyol transmembrane transporter activity	35467	18	2552	5	0.007450437246191861
GO:0032890	biological process	regulation of organic acid transport	35467	12	2552	4	0.008281775093347633
GO:0032973	biological process	amino acid export	35467	12	2552	4	0.008281775093347633
GO:0051952	biological process	regulation of amine transport	35467	12	2552	4	0.008281775093347633
GO:0051955	biological process	regulation of amino acid transport	35467	12	2552	4	0.008281775093347633
GO:0080143	biological process	regulation of amino acid export	35467	12	2552	4	0.008281775093347633

## Sheet: deltaC
ID	Ontology	Description	Pop.total	Pop.term	Study.total	Study.term	p
GO:0000213	molecular function	tRNA-intron endonuclease activity	35467	4	4422	4	2.4135771016305733E-4
GO:0000214	cellular component	tRNA-intron endonuclease complex	35467	3	4422	3	0.001936978916793832
GO:0000322	cellular component	storage vacuole	35467	20	4422	7	0.008231973252365968
GO:0000326	cellular component	protein storage vacuole	35467	20	4422	7	0.008231973252365968
GO:0000975	molecular function	regulatory region DNA binding	35467	2475	4422	358	0.0012137610520020525
GO:0001067	molecular function	regulatory region nucleic acid binding	35467	2475	4422	358	0.0012137610520020525
GO:0001071	molecular function	nucleic acid binding transcription factor activity	35467	2475	4422	358	0.0012137610520020525
GO:0003700	molecular function	sequence-specific DNA binding transcription factor activity	35467	2475	4422	358	0.0012137610520020525
GO:0004311	molecular function	farnesyltranstransferase activity	35467	10	4422	5	0.004397789012884584
GO:0004549	molecular function	tRNA-specific ribonuclease activity	35467	14	4422	7	7.175464849785412E-4
GO:0004560	molecular function	alpha-L-fucosidase activity	35467	11	4422	5	0.0072401236269191
GO:0004629	molecular function	phospholipase C activity	35467	23	4422	8	0.00501158740201842
GO:0005351	molecular function	sugar:hydrogen symporter activity	35467	147	4422	29	0.007981002602621315
GO:0005365	molecular function	myo-inositol transmembrane transporter activity	35467	16	4422	6	0.009837219750704002
GO:0005388	molecular function	calcium-transporting ATPase activity	35467	40	4422	13	7.849252111718325E-4
GO:0005402	molecular function	cation:sugar symporter activity	35467	147	4422	29	0.007981002602621315
GO:0005548	molecular function	phospholipid transporter activity	35467	5	4422	4	0.0010865146468835565
GO:0005672	cellular component	transcription factor TFIIA complex	35467	6	4422	4	0.002936174278714586
GO:0006352	biological process	transcription initiation, DNA-dependent	35467	79	4422	23	6.493210119365845E-5
GO:0006547	biological process	histidine metabolic process	35467	23	4422	8	0.00501158740201842
GO:0006638	biological process	neutral lipid metabolic process	35467	24	4422	8	0.00670757943037433
GO:0006639	biological process	acylglycerol metabolic process	35467	24	4422	8	0.00670757943037433
GO:0006641	biological process	triglyceride metabolic process	35467	24	4422	8	0.00670757943037433
GO:0006890	biological process	retrograde vesicle-mediated transport, Golgi to ER	35467	10	4422	5	0.004397789012884584
GO:0008270	molecular function	zinc ion binding	35467	1875	4422	279	8.335659131455871E-4
GO:0008614	biological process	pyridoxine metabolic process	35467	10	4422	5	0.004397789012884584
GO:0008615	biological process	pyridoxine biosynthetic process	35467	10	4422	5	0.004397789012884584
GO:0009075	biological process	histidine family amino acid metabolic process	35467	23	4422	8	0.00501158740201842
GO:0009409	biological process	response to cold	35467	529	4422	85	0.008483417072086195
GO:0009414	biological process	response to water deprivation	35467	437	4422	80	0.0014617080811853561
GO:0009415	biological process	response to water	35467	440	4422	81	2.043006469478293E-4
GO:0009513	cellular component	etioplast	35467	7	4422	5	5.073517434135411E-4
GO:0009651	biological process	response to salt stress	35467	881	4422	137	0.0036759273052828193
GO:0009735	biological process	response to cytokinin stimulus	35467	143	4422	31	0.0013928895285189634
GO:0009938	biological process	negative regulation of gibberellic acid mediated signaling pathway	35467	40	4422	11	0.008152081327618573
GO:0010187	biological process	negative regulation of seed germination	35467	39	4422	11	0.006644305504173305
GO:0010224	biological process	response to UV-B	35467	84	4422	19	0.0067585010174122506
GO:0015085	molecular function	calcium ion transmembrane transporter activity	35467	53	4422	15	0.001594649637840276
GO:0015086	molecular function	cadmium ion transmembrane transporter activity	35467	11	4422	6	9.869874762797163E-4
GO:0015295	molecular function	solute:hydrogen symporter activity	35467	147	4422	29	0.007981002602621315
GO:0015434	molecular function	cadmium-transporting ATPase activity	35467	10	4422	6	5.016295385201943E-4
GO:0015798	biological process	myo-inositol transport	35467	16	4422	6	0.009837219750704002
GO:0016726	molecular function	oxidoreductase activity, acting on CH or CH2 groups, NAD or NADP as acceptor	35467	3	4422	3	0.001936978916793832
GO:0016892	molecular function	endoribonuclease activity, producing 3'-phosphomonoesters	35467	7	4422	4	0.006174604325730005
GO:0019852	biological process	L-ascorbic acid metabolic process	35467	21	4422	8	0.002614384283511292
GO:0019853	biological process	L-ascorbic acid biosynthetic process	35467	21	4422	8	0.002614384283511292
GO:0031537	biological process	regulation of anthocyanin metabolic process	35467	35	4422	10	0.008597832357745375
GO:0031540	biological process	regulation of anthocyanin biosynthetic process	35467	25	4422	9	0.0022532496630215254
GO:0032442	molecular function	phenylcoumaran benzylic ether reductase activity	35467	8	4422	5	0.001213440911687357
GO:0034285	biological process	response to disaccharide stimulus	35467	151	4422	36	8.435104815246011E-5
GO:0035251	molecular function	UDP-glucosyltransferase activity	35467	207	4422	43	5.005101043286581E-4
GO:0042176	biological process	regulation of protein catabolic process	35467	17	4422	8	4.948802679524051E-4
GO:0042554	biological process	superoxide anion generation	35467	3	4422	3	0.001936978916793832
GO:0042819	biological process	vitamin B6 biosynthetic process	35467	11	4422	5	0.0072401236269191
GO:0043094	biological process	cellular metabolic compound salvage	35467	74	4422	21	1.9742965151235513E-4
GO:0043565	molecular function	sequence-specific DNA binding	35467	2509	4422	366	5.963394939008649E-4
GO:0044212	molecular function	transcription regulatory region DNA binding	35467	2475	4422	358	0.0012137610520020525
GO:0045486	molecular function	naringenin 3-dioxygenase activity	35467	5	4422	4	0.0010865146468835565
GO:0046429	molecular function	4-hydroxy-3-methylbut-2-en-1-yl diphosphate synthase activity	35467	4	4422	3	0.007023842536607305
GO:0046527	molecular function	glucosyltransferase activity	35467	264	4422	47	0.007446096640568268
GO:0047513	molecular function	1,2-alpha-L-fucosidase activity	35467	7	4422	4	0.006174604325730005
GO:0051241	biological process	negative regulation of multicellular organismal process	35467	39	4422	11	0.006644305504173305
GO:0052592	molecular function	oxidoreductase activity, acting on CH or CH2 groups, with an iron-sulfur protein as acceptor	35467	4	4422	3	0.007023842536607305
GO:0055069	biological process	zinc ion homeostasis	35467	17	4422	7	0.0028941526662249503
GO:0070704	molecular function	sterol desaturase activity	35467	3	4422	3	0.001936978916793832
GO:0080008	cellular component	CUL4 RING ubiquitin ligase complex	35467	173	4422	33	0.008245767070339832
GO:0080032	molecular function	methyl jasmonate esterase activity	35467	14	4422	6	0.004598224601442655
GO:0080043	molecular function	quercetin 3-O-glucosyltransferase activity	35467	81	4422	21	0.006344051975745261
GO:0090342	biological process	regulation of cell aging	35467	6	4422	4	0.002936174278714586
GO:2000033	biological process	regulation of seed dormancy process	35467	26	4422	9	0.003069056913679687

## Sheet: Syllep1
ID	Ontology	Description	Pop.total	Pop.term	Study.total	Study.term	p
GO:0048830	biological process	adventitious root development	35467	13	2168	8	1.8770505480461466E-7
GO:0009641	biological process	shade avoidance	35467	18	2168	9	3.438587411885882E-7
GO:0000975	molecular function	regulatory region DNA binding	35467	2475	2168	210	6.75338739199418E-7
GO:0000976	molecular function	transcription regulatory region sequence-specific DNA binding	35467	2475	2168	210	6.75338739199418E-7
GO:0001067	molecular function	regulatory region nucleic acid binding	35467	2475	2168	210	6.75338739199418E-7
GO:0001071	molecular function	nucleic acid binding transcription factor activity	35467	2475	2168	210	6.75338739199418E-7
GO:0003700	molecular function	sequence-specific DNA binding transcription factor activity	35467	2475	2168	210	6.75338739199418E-7
GO:0044212	molecular function	transcription regulatory region DNA binding	35467	2475	2168	210	6.75338739199418E-7
GO:0009835	biological process	ripening	35467	5	2168	5	8.497515773242422E-7
GO:0071695	biological process	anatomical structure maturation	35467	5	2168	5	8.497515773242422E-7
GO:0009741	biological process	response to brassinosteroid stimulus	35467	124	2168	22	5.8942296525942536E-6
GO:0009759	biological process	indole glucosinolate biosynthetic process	35467	17	2168	7	3.560905383800723E-5
GO:0003689	molecular function	DNA clamp loader activity	35467	8	2168	5	4.0702282730736613E-5
GO:0005663	cellular component	DNA replication factor C complex	35467	8	2168	5	4.0702282730736613E-5
GO:0033170	molecular function	protein-DNA loading ATPase activity	35467	8	2168	5	4.0702282730736613E-5
GO:0009684	biological process	indoleacetic acid biosynthetic process	35467	18	2168	7	5.5190448598954796E-5
GO:0045309	molecular function	protein phosphorylated amino acid binding	35467	13	2168	6	6.116552666988963E-5
GO:0051219	molecular function	phosphoprotein binding	35467	13	2168	6	6.116552666988963E-5
GO:0010422	biological process	regulation of brassinosteroid biosynthetic process	35467	14	2168	6	1.0149135115254466E-4
GO:0019218	biological process	regulation of steroid metabolic process	35467	14	2168	6	1.0149135115254466E-4
GO:0050810	biological process	regulation of steroid biosynthetic process	35467	14	2168	6	1.0149135115254466E-4
GO:0090030	biological process	regulation of steroid hormone biosynthetic process	35467	14	2168	6	1.0149135115254466E-4
GO:0043565	molecular function	sequence-specific DNA binding	35467	2509	2168	213	1.4548113217982455E-4
GO:0010440	biological process	stomatal lineage progression	35467	10	2168	5	1.651082379206521E-4
GO:0009683	biological process	indoleacetic acid metabolic process	35467	21	2168	7	1.7140636125026145E-4
GO:0042343	biological process	indole glucosinolate metabolic process	35467	21	2168	7	1.7140636125026145E-4
GO:0052482	biological process	defense response by cell wall thickening	35467	35	2168	9	1.935236906650182E-4
GO:0052544	biological process	defense response by callose deposition in cell wall	35467	35	2168	9	1.935236906650182E-4
GO:0016538	molecular function	cyclin-dependent protein kinase regulator activity	35467	43	2168	10	2.1263116097453385E-4
GO:0000170	molecular function	sphingosine hydroxylase activity	35467	3	2168	3	2.2810773522873707E-4
GO:0017048	molecular function	Rho GTPase binding	35467	3	2168	3	2.2810773522873707E-4
GO:0031058	biological process	positive regulation of histone modification	35467	3	2168	3	2.2810773522873707E-4
GO:0031062	biological process	positive regulation of histone methylation	35467	3	2168	3	2.2810773522873707E-4
GO:0032862	biological process	activation of Rho GTPase activity	35467	3	2168	3	2.2810773522873707E-4
GO:0035024	biological process	negative regulation of Rho protein signal transduction	35467	3	2168	3	2.2810773522873707E-4
GO:0046580	biological process	negative regulation of Ras protein signal transduction	35467	3	2168	3	2.2810773522873707E-4
GO:0051058	biological process	negative regulation of small GTPase mediated signal transduction	35467	3	2168	3	2.2810773522873707E-4
GO:0009682	biological process	induced systemic resistance	35467	31	2168	8	4.2677708882456677E-4
GO:0052543	biological process	callose deposition in cell wall	35467	40	2168	9	5.683291222021425E-4
GO:0006568	biological process	tryptophan metabolic process	35467	57	2168	11	5.882388237272486E-4
GO:0006586	biological process	indolalkylamine metabolic process	35467	57	2168	11	5.882388237272486E-4
GO:0009073	biological process	aromatic amino acid family biosynthetic process	35467	67	2168	12	6.839223633130088E-4
GO:0046417	biological process	chorismate metabolic process	35467	67	2168	12	6.839223633130088E-4
GO:0019887	molecular function	protein kinase regulator activity	35467	58	2168	11	6.86306063778102E-4
GO:0046885	biological process	regulation of hormone biosynthetic process	35467	19	2168	6	7.034234969376811E-4
GO:0000080	biological process	G1 phase of mitotic cell cycle	35467	13	2168	5	7.221510935715758E-4
GO:0051318	biological process	G1 phase	35467	13	2168	5	7.221510935715758E-4
GO:0006122	biological process	mitochondrial electron transport, ubiquinol to cytochrome c	35467	8	2168	4	7.984529667322929E-4
GO:0000220	cellular component	vacuolar proton-transporting V-type ATPase, V0 domain	35467	4	2168	3	8.70654498878914E-4
GO:0004181	molecular function	metallocarboxypeptidase activity	35467	4	2168	3	8.70654498878914E-4
GO:2001252	biological process	positive regulation of chromosome organization	35467	4	2168	3	8.70654498878914E-4
GO:0015802	biological process	basic amino acid transport	35467	26	2168	9	9.471340535250561E-4
GO:0004693	molecular function	cyclin-dependent protein kinase activity	35467	87	2168	15	9.51450333002385E-4
GO:0005657	cellular component	replication fork	35467	14	2168	5	0.0010669620615817443
GO:0000786	cellular component	nucleosome	35467	44	2168	9	0.0011818447294941244
GO:0052542	biological process	defense response by callose deposition	35467	44	2168	9	0.0011818447294941244
GO:0016132	biological process	brassinosteroid biosynthetic process	35467	36	2168	8	0.0012462228929522286
GO:0005384	molecular function	manganese ion transmembrane transporter activity	35467	9	2168	4	0.0013676581676108847
GO:0071421	biological process	manganese ion transmembrane transport	35467	9	2168	4	0.0013676581676108847
GO:0009072	biological process	aromatic amino acid family metabolic process	35467	93	2168	14	0.0015216046767099292
GO:0010114	biological process	response to red light	35467	84	2168	13	0.001710890108309672
GO:0009505	cellular component	plant-type cell wall	35467	430	2168	42	0.001956826226327989
GO:0004084	molecular function	branched-chain-amino-acid transaminase activity	35467	5	2168	3	0.002077293651519297
GO:0009865	biological process	pollen tube adhesion	35467	5	2168	3	0.002077293651519297
GO:0010222	biological process	stem vascular tissue pattern formation	35467	5	2168	3	0.002077293651519297
GO:0031060	biological process	regulation of histone methylation	35467	5	2168	3	0.002077293651519297
GO:0042800	molecular function	histone methyltransferase activity (H3-K4 specific)	35467	5	2168	3	0.002077293651519297
GO:0046520	biological process	sphingoid biosynthetic process	35467	5	2168	3	0.002077293651519297
GO:0030060	molecular function	L-malate dehydrogenase activity	35467	16	2168	5	0.002100647020438888
GO:0008121	molecular function	ubiquinol-cytochrome-c reductase activity	35467	10	2168	4	0.002169358120751019
GO:0016681	molecular function	oxidoreductase activity, acting on diphenols and related substances as donors, cytochrome as acceptor	35467	10	2168	4	0.002169358120751019
GO:0047501	molecular function	(+)-neomenthol dehydrogenase activity	35467	10	2168	4	0.002169358120751019
GO:0047504	molecular function	(-)-menthol dehydrogenase activity	35467	10	2168	4	0.002169358120751019
GO:0010075	biological process	regulation of meristem growth	35467	40	2168	8	0.0025485569811497053
GO:0032993	cellular component	protein-DNA complex	35467	49	2168	9	0.0026023052337298524
GO:0042775	biological process	mitochondrial ATP synthesis coupled electron transport	35467	24	2168	6	0.002681575501421494
GO:0006828	biological process	manganese ion transport	35467	11	2168	4	0.00324474507002152
GO:0055071	biological process	manganese ion homeostasis	35467	11	2168	4	0.00324474507002152
GO:0017016	molecular function	Ras GTPase binding	35467	33	2168	7	0.003304081533296974
GO:0016709	molecular function	oxidoreductase activity, acting on paired donors, with incorporation or reduction of molecular oxygen, NADH or NADPH as one donor, and incorporation of one atom of oxygen	35467	81	2168	12	0.003671303501195611
GO:0004402	molecular function	histone acetyltransferase activity	35467	18	2168	5	0.003719556926438747
GO:0003868	molecular function	4-hydroxyphenylpyruvate dioxygenase activity	35467	2	2168	2	0.003734921897460942
GO:0004612	molecular function	phosphoenolpyruvate carboxykinase (ATP) activity	35467	2	2168	2	0.003734921897460942
GO:0008531	molecular function	riboflavin kinase activity	35467	2	2168	2	0.003734921897460942
GO:0008676	molecular function	3-deoxy-8-phosphooctulonate synthase activity	35467	2	2168	2	0.003734921897460942
GO:0010306	biological process	rhamnogalacturonan II biosynthetic process	35467	2	2168	2	0.003734921897460942
GO:0010378	biological process	temperature compensation of the circadian clock	35467	2	2168	2	0.003734921897460942
GO:0016487	biological process	farnesol metabolic process	35467	2	2168	2	0.003734921897460942
GO:0016906	molecular function	sterol 3-beta-glucosyltransferase activity	35467	2	2168	2	0.003734921897460942
GO:0019211	molecular function	phosphatase activator activity	35467	2	2168	2	0.003734921897460942
GO:0031176	molecular function	endo-1,4-beta-xylanase activity	35467	2	2168	2	0.003734921897460942
GO:0042817	biological process	pyridoxal metabolic process	35467	2	2168	2	0.003734921897460942
GO:0047886	molecular function	farnesol dehydrogenase activity	35467	2	2168	2	0.003734921897460942
GO:0048578	biological process	positive regulation of long-day photoperiodism, flowering	35467	2	2168	2	0.003734921897460942
GO:0080125	biological process	multicellular structure septum development	35467	2	2168	2	0.003734921897460942
GO:0080126	biological process	ovary septum development	35467	2	2168	2	0.003734921897460942
GO:0009851	biological process	auxin biosynthetic process	35467	34	2168	7	0.003944520404057044
GO:0000900	molecular function	translation repressor activity, nucleic acid binding	35467	6	2168	3	0.0039655808258974
GO:0010452	biological process	histone H3-K36 methylation	35467	6	2168	3	0.0039655808258974
GO:0033179	cellular component	proton-transporting V-type ATPase, V0 domain	35467	6	2168	3	0.0039655808258974
GO:0070382	cellular component	exocytic vesicle	35467	6	2168	3	0.0039655808258974
GO:0090079	molecular function	translation regulator activity, nucleic acid binding	35467	6	2168	3	0.0039655808258974
GO:0016881	molecular function	acid-amino acid ligase activity	35467	422	2168	40	0.004152364601035388
GO:0009742	biological process	brassinosteroid mediated signaling pathway	35467	53	2168	9	0.004509700624732773
GO:0043401	biological process	steroid hormone mediated signaling pathway	35467	53	2168	9	0.004509700624732773
GO:0048545	biological process	response to steroid hormone stimulus	35467	53	2168	9	0.004509700624732773
GO:0071383	biological process	cellular response to steroid hormone stimulus	35467	53	2168	9	0.004509700624732773
GO:0048638	biological process	regulation of developmental growth	35467	63	2168	10	0.004668478794405963
GO:0046219	biological process	indolalkylamine biosynthetic process	35467	41	2168	9	0.0054815819915361745
GO:0005746	cellular component	mitochondrial respiratory chain	35467	86	2168	12	0.0060016216340369214
GO:0019787	molecular function	small conjugating protein ligase activity	35467	397	2168	38	0.006048180697287295
GO:0035266	biological process	meristem growth	35467	46	2168	8	0.0062516432748647216
GO:0008506	molecular function	sucrose:hydrogen symporter activity	35467	7	2168	3	0.006625083226380491
GO:0008515	molecular function	sucrose transmembrane transporter activity	35467	7	2168	3	0.006625083226380491
GO:0010541	biological process	acropetal auxin transport	35467	7	2168	3	0.006625083226380491
GO:0017089	molecular function	glycolipid transporter activity	35467	7	2168	3	0.006625083226380491
GO:0032856	biological process	activation of Ras GTPase activity	35467	7	2168	3	0.006625083226380491
GO:0046836	biological process	glycolipid transport	35467	7	2168	3	0.006625083226380491
GO:0048445	biological process	carpel morphogenesis	35467	7	2168	3	0.006625083226380491
GO:0051861	molecular function	glycolipid binding	35467	7	2168	3	0.006625083226380491
GO:0031072	molecular function	heat shock protein binding	35467	182	2168	20	0.008101671881120435
GO:0009692	biological process	ethylene metabolic process	35467	49	2168	8	0.00919408178099066
GO:0009693	biological process	ethylene biosynthetic process	35467	49	2168	8	0.00919408178099066
GO:0010073	biological process	meristem maintenance	35467	129	2168	16	0.009744810053882353

## Sheet: SLA
ID	Ontology	Description	Pop.total	Pop.term	Study.total	Study.term	p
GO:0080030	molecular function	methyl indole-3-acetate esterase activity	35467	16	3272	10	2.0933401076435536E-7
GO:0080031	molecular function	methyl salicylate esterase activity	35467	13	3272	9	2.4259911685660673E-7
GO:0004022	molecular function	alcohol dehydrogenase (NAD) activity	35467	21	3272	10	5.974544710489055E-6
GO:0080032	molecular function	methyl jasmonate esterase activity	35467	14	3272	8	9.381983349655264E-6
GO:0003689	molecular function	DNA clamp loader activity	35467	8	3272	6	1.4585470154806312E-5
GO:0005663	cellular component	DNA replication factor C complex	35467	8	3272	6	1.4585470154806312E-5
GO:0033170	molecular function	protein-DNA loading ATPase activity	35467	8	3272	6	1.4585470154806312E-5
GO:0010452	biological process	histone H3-K36 methylation	35467	6	3272	5	3.691465453899315E-5
GO:0009627	biological process	systemic acquired resistance	35467	76	3272	19	4.524736669713061E-5
GO:0016711	molecular function	flavonoid 3'-monooxygenase activity	35467	14	3272	7	1.0806875264659847E-4
GO:0009817	biological process	defense response to fungus, incompatible interaction	35467	122	3272	25	1.1344257693547092E-4
GO:0016636	molecular function	oxidoreductase activity, acting on the CH-CH group of donors, iron-sulfur protein as acceptor	35467	5	3272	4	3.34921912319479E-4
GO:0009788	biological process	negative regulation of abscisic acid mediated signaling pathway	35467	21	3272	8	3.520399396899675E-4
GO:0001666	biological process	response to hypoxia	35467	37	3272	11	3.585759749335447E-4
GO:0000975	molecular function	regulatory region DNA binding	35467	2475	3272	276	4.5680409834809686E-4
GO:0000976	molecular function	transcription regulatory region sequence-specific DNA binding	35467	2475	3272	276	4.5680409834809686E-4
GO:0001067	molecular function	regulatory region nucleic acid binding	35467	2475	3272	276	4.5680409834809686E-4
GO:0001071	molecular function	nucleic acid binding transcription factor activity	35467	2475	3272	276	4.5680409834809686E-4
GO:0003700	molecular function	sequence-specific DNA binding transcription factor activity	35467	2475	3272	276	4.5680409834809686E-4
GO:0044212	molecular function	transcription regulatory region DNA binding	35467	2475	3272	276	4.5680409834809686E-4
GO:0004565	molecular function	beta-galactosidase activity	35467	27	3272	9	4.8010182591584687E-4
GO:0070482	biological process	response to oxygen levels	35467	39	3272	11	5.914929479357667E-4
GO:0016123	biological process	xanthophyll biosynthetic process	35467	13	3272	6	5.943715282145718E-4
GO:0005384	molecular function	manganese ion transmembrane transporter activity	35467	9	3272	5	6.107447522417049E-4
GO:0016629	molecular function	12-oxophytodienoate reductase activity	35467	9	3272	5	6.107447522417049E-4
GO:0071421	biological process	manganese ion transmembrane transport	35467	9	3272	5	6.107447522417049E-4
GO:0003844	molecular function	1,4-alpha-glucan branching enzyme activity	35467	3	3272	3	7.845217039363424E-4
GO:0004008	molecular function	copper-exporting ATPase activity	35467	3	3272	3	7.845217039363424E-4
GO:0015018	molecular function	galactosylgalactosylxylosylprotein 3-beta-glucuronosyltransferase activity	35467	3	3272	3	7.845217039363424E-4
GO:0015633	molecular function	zinc transporting ATPase activity	35467	3	3272	3	7.845217039363424E-4
GO:0031058	biological process	positive regulation of histone modification	35467	3	3272	3	7.845217039363424E-4
GO:0031062	biological process	positive regulation of histone methylation	35467	3	3272	3	7.845217039363424E-4
GO:0043682	molecular function	copper-transporting ATPase activity	35467	3	3272	3	7.845217039363424E-4
GO:0060003	biological process	copper ion export	35467	3	3272	3	7.845217039363424E-4
GO:0005351	molecular function	sugar:hydrogen symporter activity	35467	147	3272	26	9.299495270957147E-4
GO:0005402	molecular function	cation:sugar symporter activity	35467	147	3272	26	9.299495270957147E-4
GO:0015295	molecular function	solute:hydrogen symporter activity	35467	147	3272	26	9.299495270957147E-4
GO:0005672	cellular component	transcription factor TFIIA complex	35467	6	3272	4	9.309364278833114E-4
GO:0015103	molecular function	inorganic anion transmembrane transporter activity	35467	102	3272	20	9.441614768494536E-4
GO:0005657	cellular component	replication fork	35467	14	3272	6	9.590986099224666E-4
GO:0009787	biological process	regulation of abscisic acid mediated signaling pathway	35467	54	3272	13	0.0010208713412481409
GO:0009696	biological process	salicylic acid metabolic process	35467	42	3272	11	0.0011667730657476325
GO:0015992	biological process	proton transport	35467	375	3272	56	0.001276868582272867
GO:0048638	biological process	regulation of developmental growth	35467	63	3272	14	0.001534269102831183
GO:0006828	biological process	manganese ion transport	35467	11	3272	5	0.0019122104089358805
GO:0051568	biological process	histone H3-K4 methylation	35467	16	3272	6	0.002175639146317579
GO:0000220	cellular component	vacuolar proton-transporting V-type ATPase, V0 domain	35467	4	3272	3	0.002921139930270294
GO:0019365	biological process	pyridine nucleotide salvage	35467	4	3272	3	0.002921139930270294
GO:0031463	cellular component	Cul3-RING ubiquitin ligase complex	35467	4	3272	3	0.002921139930270294
GO:2001252	biological process	positive regulation of chromosome organization	35467	4	3272	3	0.002921139930270294
GO:0015294	molecular function	solute:cation symporter activity	35467	200	3272	31	0.0029349326301037733
GO:0019513	biological process	lactose catabolic process, using glucoside 3-dehydrogenase	35467	17	3272	6	0.0031019375025921367
GO:0019515	biological process	lactose catabolic process via UDP-galactose	35467	17	3272	6	0.0031019375025921367
GO:0015180	molecular function	L-alanine transmembrane transporter activity	35467	8	3272	4	0.0037323829052735603
GO:0015808	biological process	L-alanine transport	35467	8	3272	4	0.0037323829052735603
GO:0022858	molecular function	alanine transmembrane transporter activity	35467	8	3272	4	0.0037323829052735603
GO:0032328	biological process	alanine transport	35467	8	3272	4	0.0037323829052735603
GO:0042744	biological process	hydrogen peroxide catabolic process	35467	8	3272	4	0.0037323829052735603
GO:0010628	biological process	positive regulation of gene expression	35467	122	3272	21	0.0038261748738296223
GO:0010557	biological process	positive regulation of macromolecule biosynthetic process	35467	131	3272	22	0.004250613813968342
GO:0015802	biological process	basic amino acid transport	35467	26	3272	10	0.004271937627886765
GO:0004402	molecular function	histone acetyltransferase activity	35467	18	3272	6	0.00429329567613328
GO:0015925	molecular function	galactosidase activity	35467	36	3272	9	0.0045115296744980245
GO:0016783	molecular function	sulfurtransferase activity	35467	13	3272	5	0.0045524474247026735
GO:0006818	biological process	hydrogen transport	35467	375	3272	56	0.00473742051689316
GO:0042743	biological process	hydrogen peroxide metabolic process	35467	30	3272	8	0.004775633283867544
GO:0008272	biological process	sulfate transport	35467	24	3272	7	0.004776128760025586
GO:0016575	biological process	histone deacetylation	35467	24	3272	7	0.004776128760025586
GO:0010282	cellular component	senescence-associated vacuole	35467	19	3272	6	0.00579088949299668
GO:0015996	biological process	chlorophyll catabolic process	35467	25	3272	7	0.006113113567829979
GO:0046149	biological process	pigment catabolic process	35467	25	3272	7	0.006113113567829979
GO:0009706	cellular component	chloroplast inner membrane	35467	73	3272	14	0.00635792878890431
GO:0019825	molecular function	oxygen binding	35467	415	3272	54	0.006459074609544511
GO:0010023	biological process	proanthocyanidin biosynthetic process	35467	14	3272	5	0.0065487523220272015
GO:0003919	molecular function	FMN adenylyltransferase activity	35467	5	3272	3	0.00680046695693408
GO:0031060	biological process	regulation of histone methylation	35467	5	3272	3	0.00680046695693408
GO:0009292	biological process	genetic transfer	35467	45	3272	10	0.0069311021106177855
GO:0009294	biological process	DNA mediated transformation	35467	45	3272	10	0.0069311021106177855
GO:0046982	molecular function	protein heterodimerization activity	35467	74	3272	14	0.007190950334212451
GO:0051254	biological process	positive regulation of RNA metabolic process	35467	121	3272	20	0.007419438717199319
GO:0000323	cellular component	lytic vacuole	35467	26	3272	7	0.007710243354325786
GO:0006476	biological process	protein deacetylation	35467	26	3272	7	0.007710243354325786
GO:0001735	molecular function	prenylcysteine oxidase activity	35467	2	3272	2	0.008508581721767739
GO:0004328	molecular function	formamidase activity	35467	2	3272	2	0.008508581721767739
GO:0004516	molecular function	nicotinate phosphoribosyltransferase activity	35467	2	3272	2	0.008508581721767739
GO:0008531	molecular function	riboflavin kinase activity	35467	2	3272	2	0.008508581721767739
GO:0019357	biological process	nicotinate nucleotide biosynthetic process	35467	2	3272	2	0.008508581721767739
GO:0030327	biological process	prenylated protein catabolic process	35467	2	3272	2	0.008508581721767739
GO:0030328	biological process	prenylcysteine catabolic process	35467	2	3272	2	0.008508581721767739
GO:0030329	biological process	prenylcysteine metabolic process	35467	2	3272	2	0.008508581721767739
GO:0030795	molecular function	jasmonate O-methyltransferase activity	35467	2	3272	2	0.008508581721767739
GO:0032947	molecular function	protein complex scaffold	35467	2	3272	2	0.008508581721767739
GO:0045435	molecular function	lycopene epsilon cyclase activity	35467	2	3272	2	0.008508581721767739
GO:0046497	biological process	nicotinate nucleotide metabolic process	35467	2	3272	2	0.008508581721767739
GO:0008094	molecular function	DNA-dependent ATPase activity	35467	54	3272	11	0.009357924179045383
GO:0005375	molecular function	copper ion transmembrane transporter activity	35467	27	3272	7	0.009595235945080547
GO:0016886	molecular function	ligase activity, forming phosphoric ester bonds	35467	10	3272	4	0.009630410855901123
GO:0080170	biological process	hydrogen peroxide transmembrane transport	35467	10	3272	4	0.009630410855901123

## Sheet: NM
ID	Ontology	Description	Pop.total	Pop.term	Study.total	Study.term	p
GO:0004395	molecular function	hexaprenyldihydroxybenzoate methyltransferase activity	35467	3	4943	3	0.0027056497542150863
GO:0005375	molecular function	copper ion transmembrane transporter activity	35467	27	4943	9	0.008607276251048394
GO:0005681	cellular component	spliceosomal complex	35467	25	4943	9	0.004864284316183451
GO:0009629	biological process	response to gravity	35467	102	4943	26	0.0013841737838820554
GO:0009636	biological process	response to toxin	35467	36	4943	11	0.007971446467808821
GO:0009640	biological process	photomorphogenesis	35467	102	4943	27	6.074985337818869E-4
GO:0009642	biological process	response to light intensity	35467	169	4943	38	0.0017253538824593207
GO:0009651	biological process	response to salt stress	35467	881	4943	150	0.005064999732384907
GO:0009674	molecular function	potassium:sodium symporter activity	35467	11	4943	6	0.001795753713384892
GO:0009804	biological process	coumarin metabolic process	35467	7	4943	4	0.00927317995564161
GO:0009805	biological process	coumarin biosynthetic process	35467	7	4943	4	0.00927317995564161
GO:0009808	biological process	lignin metabolic process	35467	137	4943	30	0.007337853777611106
GO:0010091	biological process	trichome branching	35467	40	4943	12	0.00669361044866054
GO:0010420	molecular function	polyprenyldihydroxybenzoate methyltransferase activity	35467	3	4943	3	0.0027056497542150863
GO:0015562	molecular function	efflux transmembrane transporter activity	35467	29	4943	10	0.004349325669130703
GO:0015662	molecular function	ATPase activity, coupled to transmembrane movement of ions, phosphorylative mechanism	35467	87	4943	21	0.0074498679494913456
GO:0015693	biological process	magnesium ion transport	35467	18	4943	8	0.001674314419618832
GO:0016139	biological process	glycoside catabolic process	35467	9	4943	6	4.19829319930795E-4
GO:0016621	molecular function	cinnamoyl-CoA reductase activity	35467	25	4943	10	0.0012030105123711568
GO:0016813	molecular function	hydrolase activity, acting on carbon-nitrogen (but not peptide) bonds, in linear amidines	35467	7	4943	4	0.00927317995564161
GO:0016849	molecular function	phosphorus-oxygen lyase activity	35467	10	4943	5	0.007174914143379734
GO:0019759	biological process	glycosinolate catabolic process	35467	5	4943	4	0.0016744745488480916
GO:0019762	biological process	glucosinolate catabolic process	35467	5	4943	4	0.0016744745488480916
GO:0022820	molecular function	potassium ion symporter activity	35467	11	4943	6	0.001795753713384892
GO:0035434	biological process	copper ion transmembrane transport	35467	27	4943	9	0.008607276251048394
GO:0042780	biological process	tRNA 3'-end processing	35467	4	4943	3	0.009691938928804733
GO:0042781	molecular function	3'-tRNA processing endoribonuclease activity	35467	4	4943	3	0.009691938928804733
GO:0043628	biological process	ncRNA 3'-end processing	35467	4	4943	3	0.009691938928804733
GO:0043900	biological process	regulation of multi-organism process	35467	32	4943	11	0.0029064926941153838
GO:0045935	biological process	positive regulation of nucleobase-containing compound metabolic process	35467	126	4943	28	0.007629080371335363
GO:0046864	biological process	isoprenoid transport	35467	14	4943	6	0.008030581707193576
GO:0046865	biological process	terpenoid transport	35467	14	4943	6	0.008030581707193576
GO:0060284	biological process	regulation of cell development	35467	9	4943	6	4.19829319930795E-4
GO:0071771	molecular function	aldehyde decarbonylase activity	35467	4	4943	4	3.7688669596252236E-4
GO:0080092	biological process	regulation of pollen tube growth	35467	8	4943	5	0.0020333085448293047
GO:0080120	biological process	CAAX-box protein maturation	35467	4	4943	3	0.009691938928804733
GO:0080168	biological process	abscisic acid transport	35467	14	4943	6	0.008030581707193576

## Sheet: CM
ID	Ontology	Description	Pop.total	Pop.term	Study.total	Study.term	p
GO:0000098	biological process	sulfur amino acid catabolic process	35467	7	4747	4	0.008004118462206137
GO:0000793	cellular component	condensed chromosome	35467	29	4747	10	0.0032250469297205207
GO:0000794	cellular component	condensed nuclear chromosome	35467	19	4747	8	0.0019520464633796504
GO:0001653	molecular function	peptide receptor activity	35467	13	4747	6	0.004228275413491172
GO:0004180	molecular function	carboxypeptidase activity	35467	69	4747	17	0.008328247399079374
GO:0004185	molecular function	serine-type carboxypeptidase activity	35467	63	4747	17	0.0030928582879947274
GO:0004563	molecular function	beta-N-acetylhexosaminidase activity	35467	6	4747	4	0.003836719718275994
GO:0004609	molecular function	phosphatidylserine decarboxylase activity	35467	5	4747	5	4.287273289120886E-5
GO:0004629	molecular function	phospholipase C activity	35467	23	4747	8	0.007733133396129796
GO:0005673	cellular component	transcription factor TFIIE complex	35467	7	4747	4	0.008004118462206137
GO:0006086	biological process	acetyl-CoA biosynthetic process from pyruvate	35467	6	4747	4	0.003836719718275994
GO:0006177	biological process	GMP biosynthetic process	35467	4	4747	3	0.008623651300681483
GO:0006305	biological process	DNA alkylation	35467	59	4747	15	0.00947805197499858
GO:0006306	biological process	DNA methylation	35467	59	4747	15	0.00947805197499858
GO:0006367	biological process	transcription initiation from RNA polymerase II promoter	35467	23	4747	8	0.007733133396129796
GO:0006787	biological process	porphyrin-containing compound catabolic process	35467	28	4747	9	0.008589950554850664
GO:0006833	biological process	water transport	35467	62	4747	16	0.006457347186123227
GO:0007033	biological process	vacuole organization	35467	22	4747	8	0.005702661441959485
GO:0007128	biological process	meiotic prophase I	35467	6	4747	4	0.003836719718275994
GO:0008146	molecular function	sulfotransferase activity	35467	46	4747	15	6.575384400953268E-4
GO:0008969	molecular function	phosphohistidine phosphatase activity	35467	6	4747	4	0.003836719718275994
GO:0009087	biological process	methionine catabolic process	35467	7	4747	4	0.008004118462206137
GO:0009266	biological process	response to temperature stimulus	35467	775	4747	132	0.0036316875619366723
GO:0009411	biological process	response to UV	35467	135	4747	32	7.956363372365635E-4
GO:0009629	biological process	response to gravity	35467	102	4747	23	0.007683154999699338
GO:0009694	biological process	jasmonic acid metabolic process	35467	87	4747	21	0.004679767642413343
GO:0009714	biological process	chalcone metabolic process	35467	14	4747	7	0.0011079081865116728
GO:0009715	biological process	chalcone biosynthetic process	35467	14	4747	7	0.0011079081865116728
GO:0009723	biological process	response to ethylene stimulus	35467	320	4747	63	0.0010066787775196168
GO:0009744	biological process	response to sucrose stimulus	35467	144	4747	33	0.0012336558662448403
GO:0009910	biological process	negative regulation of flower development	35467	66	4747	19	7.81455631638271E-4
GO:0010193	biological process	response to ozone	35467	50	4747	15	0.0017162807500262119
GO:0010290	molecular function	chlorophyll catabolite transmembrane transporter activity	35467	11	4747	5	0.009816651743101597
GO:0015095	molecular function	magnesium ion transmembrane transporter activity	35467	17	4747	7	0.004353847636099492
GO:0015200	molecular function	methylammonium transmembrane transporter activity	35467	4	4747	4	3.205557087255901E-4
GO:0015204	molecular function	urea transmembrane transporter activity	35467	16	4747	9	6.414321243822436E-5
GO:0015431	molecular function	glutathione S-conjugate-exporting ATPase activity	35467	11	4747	5	0.009816651743101597
GO:0015662	molecular function	ATPase activity, coupled to transmembrane movement of ions, phosphorylative mechanism	35467	87	4747	20	0.009973776180649338
GO:0015692	biological process	lead ion transport	35467	15	4747	11	1.9804526073180646E-7
GO:0015693	biological process	magnesium ion transport	35467	18	4747	7	0.006310357730285635
GO:0015840	biological process	urea transport	35467	16	4747	9	6.414321243822436E-5
GO:0015843	biological process	methylammonium transport	35467	5	4747	4	0.0014312876121004756
GO:0015996	biological process	chlorophyll catabolic process	35467	25	4747	9	0.0036902957919071446
GO:0016210	molecular function	naringenin-chalcone synthase activity	35467	14	4747	7	0.0011079081865116728
GO:0016591	cellular component	DNA-directed RNA polymerase II, holoenzyme	35467	75	4747	18	0.008962096549781081
GO:0016620	molecular function	oxidoreductase activity, acting on the aldehyde or oxo group of donors, NAD or NADP as acceptor	35467	85	4747	22	0.0015048436244354292
GO:0016621	molecular function	cinnamoyl-CoA reductase activity	35467	25	4747	10	8.72910712891694E-4
GO:0016636	molecular function	oxidoreductase activity, acting on the CH-CH group of donors, iron-sulfur protein as acceptor	35467	5	4747	4	0.0014312876121004756
GO:0016709	molecular function	oxidoreductase activity, acting on paired donors, with incorporation or reduction of molecular oxygen, NADH or NADPH as one donor, and incorporation of one atom of oxygen	35467	81	4747	19	0.009508668578067501
GO:0016711	molecular function	flavonoid 3'-monooxygenase activity	35467	14	4747	10	1.0921541937920519E-6
GO:0018826	molecular function	methionine gamma-lyase activity	35467	7	4747	4	0.008004118462206137
GO:0019458	biological process	methionine catabolic process via 2-oxobutanoate	35467	7	4747	4	0.008004118462206137
GO:0034285	biological process	response to disaccharide stimulus	35467	151	4747	34	0.0014476597701173991
GO:0042044	biological process	fluid transport	35467	62	4747	16	0.006457347186123227
GO:0042181	biological process	ketone biosynthetic process	35467	14	4747	7	0.0011079081865116728
GO:0042886	biological process	amide transport	35467	16	4747	9	6.414321243822436E-5
GO:0042887	molecular function	amide transmembrane transporter activity	35467	16	4747	9	6.414321243822436E-5
GO:0043067	biological process	regulation of programmed cell death	35467	72	4747	20	0.003080492832149955
GO:0046037	biological process	GMP metabolic process	35467	4	4747	3	0.008623651300681483
GO:0046149	biological process	pigment catabolic process	35467	25	4747	9	0.0036902957919071446
GO:0046864	biological process	isoprenoid transport	35467	14	4747	9	1.4472839716550828E-5
GO:0046865	biological process	terpenoid transport	35467	14	4747	9	1.4472839716550828E-5
GO:0048471	cellular component	perinuclear region of cytoplasm	35467	3	4747	3	0.0023963296067437503
GO:0051324	biological process	prophase	35467	6	4747	4	0.003836719718275994
GO:0051739	molecular function	ammonia transmembrane transporter activity	35467	4	4747	4	3.205557087255901E-4
GO:0070008	molecular function	serine-type exopeptidase activity	35467	63	4747	17	0.0030928582879947274
GO:0071918	biological process	urea transmembrane transport	35467	16	4747	9	6.414321243822436E-5
GO:0071997	molecular function	glutathione S-conjugate-transporting ATPase activity	35467	11	4747	5	0.009816651743101597
GO:0072489	biological process	methylammonium transmembrane transport	35467	4	4747	4	3.205557087255901E-4
GO:0080030	molecular function	methyl indole-3-acetate esterase activity	35467	16	4747	8	4.8257198167781743E-4
GO:0080031	molecular function	methyl salicylate esterase activity	35467	13	4747	8	7.022435152290533E-5
GO:0080032	molecular function	methyl jasmonate esterase activity	35467	14	4747	7	0.0011079081865116728
GO:0080131	molecular function	hydroxyjasmonate sulfotransferase activity	35467	18	4747	13	1.929359087617399E-8
GO:0080168	biological process	abscisic acid transport	35467	14	4747	9	1.4472839716550828E-5
GO:2000242	biological process	negative regulation of reproductive process	35467	68	4747	19	0.0011620278711898433

[truncated: 1 more sheets: GDELTA]
